# Supplementary material for: Prediction of Anthocyanidins Content in Purple Chinese Cabbage Based on Visible/Near Infrared Spectroscopy
Source: Foods. 2023 May 8;12(9):1922. doi: 10.3390/foods12091922 (PMC10178596; doi:10.3390/foods12091922)
Supplement: Supplementary file 1 [file foods-12-01922-s001.zip]

Archive with 1 entries (1 files):
- foods-2328017-supplementary.pdf
